# Supplementary material for: Low input capture Hi-C (liCHi-C) identifies promoter-enhancer interactions at high-resolution
Source: Nat Commun. 2023 Jan 17;14:268. doi: 10.1038/s41467-023-35911-8 (PMC9845235; doi:10.1038/s41467-023-35911-8)
Supplement: Supplementary file 4 — Supplementary Data 1 [file 41467_2023_35911_MOESM4_ESM.xlsx]

## Sheet: liCHi-C Statistics
		liCHi-C															PCHi-C				Hi-C				liCHi-C
	File name (cell type and number)	nB_50K_1	nB_50K_2	nB_50K_merge	nB_100K_1	nB_100K_2	nB_100K_merge	nB_250K_1	nB_250K_2	nB_250K_merge	nB_500K_1	nB_500K_2	nB_500K_merge	nB_1M_1	nB_1M_2	nB_1M_merge	nB_40M_1	nB_40M_2	nB_40M_merge		nB_40M_HiC_1	nB_40M_HiC_1	nB_40M_HiC_merge		Ery_500K_1	Ery_500K_2	Ery_500K_merge	MK_500K_1	MK_500K_2	MK_500K_merge	Mon_500K_1	Mon_500K_2	Mon_500K_merge	nCD4_500K_1	nCD4_500K_2	nCD4_500K_merge	nCD8_500K_1	nCD8_500K_2	nCD8_500K_merge	nB_500K_1	nB_500K_2	nB_500K_merge	HSC_500K_WT_1	HSC_500K_WT_2	HSC_500K_WT_merge	CMP_500K_WT_1	CMP_500K_WT_2	CMP_500K_WT_merge	CLP_500K_WT_1
	Enzynme	HindIII	HindIII		HindIII	HindIII		HindIII	HindIII		HindIII	HindIII		HindIII	HindIII		HindIII	HindIII			HindIII	HindIII			HindIII	HindIII		HindIII	HindIII		HindIII	HindIII		HindIII	HindIII		HindIII	HindIII		HindIII	HindIII		HindIII	HindIII		HindIII	HindIII		HindIII
HICUP
Truncating and Mapping
	Total_Reads_1	173663193	193518138		226120876	217300471		236210921	243926996		238305394	284118600		300000000	300000000		210319196	235072794			270628948	273579404			450736440	461560420		449146637	456889235		472385767	452540394		463503685	470983570		462084252	436162598		463225075	468617180		429231629	938544547		453565160	635457244		899027238
	Total_Reads_2	173663193	193518138		226120876	217300471		236210921	243926996		238305394	284118600		300000000	300000000		210319196	235072794			270628948	273579404			450736440	461560420		449146637	456889235		472385767	452540394		463503685	470983570		462084252	436162598		463225075	468617180		429231629	938544547		453565160	635457244		899027238
	Not_Truncated_Reads_1	138164429	158729528		170800628	174401303		176281955	196074259		175885713	226005074		227531119	225068154		191986023	212926258			244334728	243991683			326914129	366891550		347917934	352201261		358588428	343178545		350342493	345751440		335350493	316376893		351318404	351563303		326470339	694362563		328267131	472595649		657106429
	Not_Truncated_Reads_2	139071550	159153076		172918531	174449140		177828791	196381964		178086402	226073352		226021732	223999914		193189937	214081340			246107174	245635115			325968281	365215749		346404604	351311249		355194455	341996638		348884315	343878363		333524751	313904441		348983847	349902339		325873069	693614559		327975953	472371702		657323527
	Truncated_Read_1	35498764	34788610		55320248	42899168		59928966	47852737		62419681	58113526		72468881	74931846		18333173	22146536			26294220	29587721			123822311	94668870		101228703	104687974		113797339	109361849		113161192	125232130		126733759	119785705		111906671	117053877		102761290	244181984		125298029	162861595		241920809
	Truncated_Read_2	34591643	34365062		53202345	42851331		58382130	47545032		60218992	58045248		73978268	76000086		17129259	20991454			24521774	27944289			124768159	96344671		102742033	105577986		117191312	110543756		114619370	127105207		128559501	122258157		114241228	118714841		103358560	244929988		125589207	163085542		241703711
	Average_Length_Truncated_1	56.36	56.46		56.15	56.11		55.31	56.03		55.34	55.9		56.4	56.24		30.1	30.44			30.39	30.46			56.02	55.39		55.13	54.68		55.36	55.06		55.41	54.67		56.01	56.05		56.4	56.24		57.41	58.22		56.56	57.15		56.83
	Average_Length_Truncated_2	57.32	56.78		57.2	56.45		56.43	56.42		56.27	56.16		56.27	56.13		30.28	30.61			30.65	30.65			56.36	55.72		55.42	54.99		55.37	55.24		55.91	55.11		55.92	56.01		56.27	56.13		57.51	58.2		56.45	57.26		56.58
	Too_Short_To_Map_Read_1	2311819	2612706		3664642	3359725		4483631	3723704		4540081	4457644		4256451	4442753		2904332	3182919			3865244	4236438			7741970	6132841		6929061	7447340		7415605	7257844		7416798	8514402		7604711	7157435		6570873	6941181		5224902	10645337		6924865	7597842		12989175
	Too_Short_To_Map_Read_2	1822704	2268442		2792776	2954416		3389260	3224431		3451387	3959951		4398160	4515437		2635677	2908611			3396309	3835561			7543194	6017561		6693028	7132459		7510036	7178224		7051353	8249508		7786269	7371922		6788546	7051349		5223819	10652309		6910296	7546175		12992269
	Unique_Alignments_Read_1	158748489	180400932		205814973	201239864		214273748	226638205		215745797	262780364		270207643	269943595		183734242	203057517			222750351	223893896			401315711	388864949		373422392	373311102		407386331	386364577		403267350	412853660		412907843	390198839		417220314	421664429		396498083	865601753		412433208	552586449		816970480
	Unique_Alignments_Read_2	158748599	179656373		206074190	201068834		215189767	225905591		216211866	262142069		260477038	260084319		181564298	202108699			220613989	221514111			390540235	373080623		359673262	356889226		392612263	372113374		392208324	402133964		398894291	377727718		402197457	406261812		395961746	863709509		408392524	547277022		804527609
	Multiple_Alignments_Read_1	8121851	7818483		11250765	8955060		13651147	10565636		13967746	13101225		21538839	21525222		21344533	23434803			37454996	37348140			30148026	41405197		38612133	42589279		44762423	46770321		38274080	44495097		34575222	32485817		33263831	33629150		22374812	48854429		25719007	39919861		51639346
	Multiple_Alignments_Read_2	8336565	8313925		11573648	9376805		13730394	11174051		14339084	13682897		27997428	27713933		22032174	24218994			37556748	37640455			39289950	53675994		49692850	54840509		57471469	58569966		48119558	55607866		43833560	41582863		43232289	43299843		23023132	49808886		27327663	40515099		55267192
	Failed_To_Align_Read_1	4481034	2686017		5390496	3745822		3802395	2999451		4051770	3779367		3997067	4088430		2336089	5397555			6558357	8100930			11530733	25157433		30183051	33541514		12821408	12147652		14545457	5120411		6996476	6320507		6170057	6382420		5133832	13443028		8488080	35353092		17428237
	Failed_To_Align_Read_2	4755325	3279398		5680262	3900416		3901500	3622923		4303057	4333683		7127374	7686311		4087047	5836490			9061902	10589277			13363061	28786242		33087497	38027041		14791999	14678830		16124450	4992232		11570132	9480095		11006783	12004176		5022932	14373843		10934677	40118948		26240168
	Paired_Read_1	146313589	168336018		190396689	187267804		197556873	211607945		199013004	244809307		240737715	240082999		163671249	181491405			192202214	194181415			355728937	329623063		312266180	306807274		354663026	334248650		354002982	368042869		365589657	346511526		371714315	375015334		367793202	803164167		376396777	486936579		740165970
	Paired_Read_2	146313589	168336018		190396689	187267804		197556873	211607945		199013004	244809307		240737715	240082999		163671249	181491405			192202214	194181415			355728937	329623063		312266180	306807274		354663026	334248650		354002982	368042869		365589657	346511526		371714315	375015334		367793202	803164167		376396777	486936579		740165970
Filtering
	Valid_Pairs	106192558	107133135		145694526	115619183		150666818	125942925		131866981	147360837		166919746	165552749		143137183	153381225			153144381	158918273			265426700	183590381		190635806	180080139		219950936	225861901		226608642	239907688		259791017	246855970		257730788	258601487		313356601	680770961		283109059	399671106		571465214
	Valid_Cis_Close	12993382	13403069		17609183	14180951		17012511	15156328		15138145	17650799		18626313	19131346		20439072	21139499			19409080	22856038			35667161	22196806		27775342	23961003		12573021	12395237		28216862	29858689		28849843	27392280		28760352	29888847		34150442	105710480		32858458	56405843		51217514
	Valid_Cis_Far	69251426	70430774		95274786	75889418		98989556	82759813		86020465	96717909		102829137	101869768		89406883	96585461			98259890	101208417			189109317	108877436		118618192	108951922		139597825	133091731		144017093	155774174		159805515	151806071		158769494	159127612		198789792	416983701		191827912	252879179		377537331
	Valid_Trans	23947750	23299292		32810557	25548814		34664751	28026784		30708371	32992129		45464296	44551635		33291228	35656265			35475411	34853818			40650222	52516139		44242272	47167214		67780090	80374933		54374687	54274825		71135659	67657619		70200942	69585028		80416367	158076780		58422689	90386084		142710369
	Invalid_Pairs	40121031	61202883		44702163	71648621		46890055	85665020		67146023	97448470		73817969	74530250		20534066	28110180			39057833	35263142			90302237	146032682		121630374	126727135		134712090	108386749		127394340	128135181		105798640	99655556		113983527	116413847		54436601	122393206		93287718	87265473		168700756
	Same_Circularised	1089444	1004217		1431037	1111980		1347289	1142755		1266292	1367339		1700294	1650894		1553296	1330230			1729120	1237854			3502201	2147685		2741306	2489993		2332794	1725506		2435164	2411341		2555842	2427221		2624063	2577417		2664762	9682302		2645065	4546154		4183052
	Same_Dangling_Ends	3706012	5465455		2684682	7166179		2791236	6808280		3760899	8688976		3708478	4117149		399543	1985326			2560875	2275995			7556990	21827849		11116888	11226264		19195822	13356439		16861831	5429088		5645692	5285900		5724846	6427124		4350780	15719850		6178360	10663524		14864680
	Same_Fragment_Internal	4497047	4982651		3164333	9200802		2730428	6037223		3730909	7984718		6279586	5868552		283439	1078235			8018185	5067602			13942573	44233186		24052437	29464349		31673892	22005574		20654561	5500763		9320738	8783187		9696933	9165872		5752516	5501837		6924744	5396724		15635879
	Re_Ligation	21864999	42695796		28238436	45011223		30326986	62687807		46912894	68765122		50713353	49822266		14935340	17544861			11803222	17298764			39220971	40714095		41107478	36953944		54606476	50925993		58187078	93587579		64474393	60566166		78311319	77823729		31438586	65977975		53260308	42090529		87743810
	Contiguous_Sequence	810512	1450564		990110	1421453		1040813	1882621		1247613	2140234		1749056	1502555		920828	835372			598202	873269			1692250	1469215		1609437	1365712		1172560	1116743		1534833	2042036		1983700	1874911		2699868	2346915		2273590	5516356		2195594	3148674		3505425
	Wrong_Size	8153017	5604200		8193565	7736984		8653303	7106334		10227416	8502081		9667202	11568834		2441620	5336156			14348229	8509658			24387252	35640652		41002828	45226873		25730546	19256494		27720873	19164374		21818275	20718171		14926498	18072790		7956367	19994886		22083647	21419868		42767910
De-duplication
	Deduplication_Read_Pairs_Uniques	14552516	13507044		27291299	19077563		48955491	33031124		59511354	53853143		107023317	126016192		125253055	135727101			151832593	156275372			164537890	137909189		158631523	144856534		153592401	166047483		154162402	183030494		199745439	192143240		145888001	177704732		90100299	127040263		163653991	244640455		302505093
	Deduplication_Cis_Close_Uniques	1826487	1701260		3378600	2343830		5598189	3986559		6877861	6458629		12053105	14571352		17800150	18483591			19167631	22368812			22072807	16609475		22923913	19224896		8869630	9198334		19088866	22756547		22266716	21399995		16503316	20576391		10119868	20954023		19047212	34017239		27356269
	Deduplication_Cis_Far_Uniques	9354397	8777877		17678881	12405519		32062463	21583322		38782864	35239739		66043331	77663584		78310553	85633619			97468893	99597955			117439513	81894715		98625838	87615400		97733451	98126421		98196036	119059962		123032671	118332205		90056442	109567570		57256305	77941543		111104483	155963501		200131819
	Deduplication_Trans_Uniques	3371632	3027907		6233818	4328214		11294839	7461243		13850629	12154775		28926881	33781256		29142352	31609891			35196069	34308605			25025570	39404999		37081772	38016238		46989320	58722728		36877500	41213985		54446052	52411040		39328243	47560771		22724126	28144697		33502296	54659715		75017005
	Percentage_Cis	76.8313	77.5828		77.1582	77.3125		76.9284	77.4115		76.7261	77.4298		72.9714	73.1929		76.7332	76.7107			76.8192	78.0461			84.7904	71.4269		76.624	73.7559		69.4065	64.635		76.0788	77.4824		72.7423	72.7229		73.0422	73.2361		74.7791	77.8458		79.5286	77.6571		75.2014
	Percentage_Trans	23.1687	22.4172		22.8418	22.6875		23.0716	22.5885		23.2739	22.5702		27.0286	26.8071		23.2668	23.2893			23.1808	21.9539			15.2096	28.5731		23.376	26.2441		30.5935	35.365		23.9212	22.5176		27.2577	27.2771		26.9578	26.7639		25.2209	22.1542		20.4714	22.3429		24.7986
	Percentage_of duplication	86.2961	87.3923		81.2681	83.4997		67.5075	73.7729		54.8702	63.4549		35.8834	23.8815		12.4944	11.51			0.856569	1.66306			38.01	24.8821		16.7882	19.56		30.1697	26.4827		31.9698	23.7079		23.113	22.1638		43.3952	31.2824		71.2467	81.3388		42.194	38.7896		47.065
Capture
	Both_Captured	309677	285987		541999	474525		1194343	882558		1722293	1565286		2721397	3898113		3289868	3873686			187389	177118			4920586	3798836		4809380	3814846		4320670	4355158		4471055	4269453		6302640	6104771		3316670	5116851		1883308	1537458		4894266	6549635		8902907
	Forward_Captured	3289393	3217606		6510750	5520802		15478817	10996634		21031097	19245804		30612669	41303542		39851097	44138199			3594632	3603425			50043259	40727203		50116605	40657679		45518113	46483827		46048430	44912947		63988052	61877850		38496195	55816827		26128943	21528308		57293958	75925897		105686043
	Reverse_Captured	3201761	3094053		6326533	5284152		14747928	10490344		19807691	18278498		31431494	42263241		39774108	43319915			3495199	3498484			51230836	41369226		50985064	41456751		46292762	47599827		46991645	45961436		65440920	63213459		39610780	57229186		26277680	21599058		57586972	76401126		106175593
	Capture_efficiency	46.733	48.846		49.024	59.1243		64.183	67.7226		71.5176	72.5855		60.5154	69.4077		66.198	67.2908			4.79292	4.65782			64.54	62.28		66.77	59.32		62.59	59.28		63.25	51.98		67.95	68.28		55.81	66.49		60.25	35.16		73.19	64.94		72.98
	Capture_efficiency_Both_Captured	4.55352	4.33468		4.05103	4.20698		3.80109	3.94536		4.04664	4.00436		4.20192	4.45677		3.96776	4.24133			2.57501	2.43326			4.63355	4.42264		4.54096	4.43952		4.49454	4.42423		4.58517	4.48737		4.64346	4.65317		4.07335	4.33034		3.46898	3.44221		4.08621	4.12247		4.03276
	Capture_efficiency_Forward_Captured	48.3675	48.769		48.6629	48.9455		49.2625	49.159		49.4139	49.2351		47.2669	47.223		48.0625	48.3273			49.3957	49.5042			47.1241	47.415		47.3195	47.3153		47.3498	47.221		47.2238	47.2053		47.1431	47.1644		47.2789	47.2372		48.1285	48.1997		47.8346	47.7892		47.8727
	Capture_efficiency_Reverse_Captured	47.079	46.8963		47.286	46.8475		46.9364	46.8957		46.5394	46.7605		48.5312	48.3202		47.9697	47.4314			48.0293	48.0625			48.2424	48.1624		48.1395	48.2452		48.1556	48.3547		48.1911	48.3073		48.2135	48.1824		48.6478	48.4325		48.4025	48.3581		48.0792	48.0883		48.0945
	Unique Valid Captured Reads	6800831	6597646		13379282	11279479		31421088	22369536		42561081	39089588		64765560	87464896		82915073	91331800			7277220	7279027			106194681	85895265		105911049	85929276		96131545	98438812		97511130	95143836		135731612	131196080		81423645	118162864		54289931	44664824		119775196	158876658		220764543
CHiCAGO
	Promoter_npPIR_Int	30681	29272	13909	55648	51592	31064	81078	72815	63258	81545	88962	82451	96429	99931	106391	103104	108895	125919		16597	16993	9511		124805	93878	122060	107789	96630	121058	79586	76397	93606	121687	115290	128495	123666	122478	129354	113109	118481	108940	111897	136581	85371	102043	124025	123379	125397
	Promoter_pPIR_Int	1934	1966	1236	4544	4159	3852	9620	7796	9664	13119	11746	14140	16269	19534	20132	15811	17882	18354		1000	907	599		22107	18848	21382	19641	19196	20588	18849	17614	20432	20942	20017	20860	22462	22195	22792	16962	20511	19452	13285	10402	12326	18873	20332	19838	20636
	Total_Int	32615	31238	15145	60192	55751	34916	90698	80611	72922	94664	100708	96591	112698	119465	126523	118915	126777	144273		17597	17900	10110		146912	112726	143442	127430	115826	141646	98435	94011	114038	142629	135307	149355	146128	144673	152146	130071	138992	128392	125182	146983	97697	120916	144357	143217	146033
	Mean_distance	2.11927e+06	2.21318e+06	640692	1.81074e+06	1.44793e+06	301879	1.67546e+06	1.36348e+06	282435	1.12386e+06	1.36204e+06	311879	1.69637e+06	1.77342e+06	334469	2.22622e+06	2.60975e+06	462174		251301	249846	134087		3.08639e+06	1.13179e+06	305798	902038	700643	353671	1.3351e+06	1.03904e+06	278736	3.30641e+06	3.57355e+06	451043	4.18876e+06	3.78549e+06	1.09734e+06	3.30249e+06	3.44004e+06	348573	5.28541e+06	4.73573e+06	917526	2.1338e+06	3.16544e+06	420173	1.33549e+06
	Median_distance	231453	232474	62930	238608	232774	90091	259772	245017	129113	266296	267496	156036	291103	301718	200601	302551	308447	217936		190279	189765	72310		330760	259210	211111	272270	256591	213208	282486	289199	190478	323168	322946	224898	366827	358122	279054	321542	349418	205358	357212	328677	176889	381411	379124	276257	566334
[truncated: 24 more columns]
