# Supplementary material for: Low input capture Hi-C (liCHi-C) identifies promoter-enhancer interactions at high-resolution
Source: Nat Commun. 2023 Jan 17;14:268. doi: 10.1038/s41467-023-35911-8 (PMC9845235; doi:10.1038/s41467-023-35911-8)
Supplement: Supplementary file 5 — Supplementary Data 2 [file 41467_2023_35911_MOESM5_ESM.xlsx]

## Sheet: Loop Callers Statistics
Dataset	Sample	Cell number	Loops 5kb Hiccups	Hiccups npIR-npIR	Hiccups Promoter-npPIR	Hiccups Promoter-pPIR	Loops 5kb Mustache	Mustache npIR-npIR	Mustache Promoter-npPIR	Mustache Promoter-pPIR	Loops 5kb hicExplorer	hicExplorer npIR-npIR	hicExplorer Promoter-npPIR	hicExplorer Promoter-pPIR	Interactions CHICAGO	CHICAGO npIR-npIR	CHIGACO Promoter-npPIR	CHICAGO Promoter-pPIR	Accession code	Reference
LiCHi-C	1	50k	-	-	-	-	-	-	-	-	-	-	-	-	32615	-	93.8311	6.16894	EGAS00001006305	-
	2	50k	-	-	-	-	-	-	-	-	-	-	-	-	31238	-	93.4311	6.56892
	merge		-	-	-	-	-	-	-	-	-	-	-	-	15144	-	91.495	8.50502
Low-C	1	50k	201	55.7214	36.3184	7.9602	244	64.7541	29.918	5.32787	250	88.4	9.2	2.4	-	-	-	-	E-MTAB-5875	24
	2	50k	182	58.2418	29.6703	12.0879	220	58.6364	37.7273	3.63636	240	93.3333	4.16667	2.5	-	-	-	-
	merge		1234	56.2399	29.0785	11.7069	1533	64.775	30.5936	4.63144	1063	87.0179	10.3481	2.63405	-	-	-	-
Hi-C	1	2M	0	0	0	0	17	58.8235	41.1765	0	131	84.7328	12.2137	3.05344	-	-	-	-	EGAS00001004763	25
	2	2M	0	0	0	0	1	100	0	0	118	81.3559	14.4068	4.23729	-	-	-	-
	merge		0	0	0	0	657	74.4292	22.3744	0.0319635	1138	87.7856	10.1933	2.02109	-	-	-	-
Hi-C	1	40M	35	77.1429	11.4286	11.4286	59	81.3559	18.6441	0	1998	86.4364	12.5626	1.001	-	-	-	-	EGAS00001001911	5
	2	40M	40	67.5	27.5	5	69	78.2609	17.3913	4.34783	1834	87.132	11.614	1.25409	-	-	-	-
	merge		133	82.7068	14.2857	3.00752	300	76	22.3333	1.66667	2803	84.3739	14.3418	1.28434	-	-	-	-
PCHi-C	1	40M	-	-	-	-	-	-	-	-	-	-	-	-	118913	-	86.1243	13.8757
	2	40M	-	-	-	-	-	-	-	-	-	-	-	-	126775	-	85.3236	14.6764
	merge		-	-	-	-	-	-	-	-	-	-	-	-	144272	-	86.7251	13.2749
TagHi-C GM12878	1M	1M	0	0	0	0	0	0	0	0	11	100	0	0	-	-	-	-	GSE161082	26
	1k_1	1k	0	0	0	0	0	0	0	0	1	100	0	0	-	-	-	-
	1k_2	1k	0	0	0	0	0	0	0	0	0	0	0	0	-	-	-	-
	1k_merge		0	0	0	0	10	80	10	10	31	87.0968	12.9032	0
	500_1	500	0	0	0	0	0	0	0	0	2	100	0	0	-	-	-	-
	500_2	500	0	0	0	0	0	0	0	0	13	100	0	0	-	-	-	-
	500_merge		0	0	0	0	1	100	0	0	94	91.4894	5.31915	3.19149
	200	200	0	0	0	0	0	0	0	0	2	100	0	0	-	-	-	-
TagHi-C mouse CLP	1	1k	17	64.7059	23.5294	11.7647	39	74.359	25.641	0	225	82.2222	15.1111	2.66667	-	-	-	-	GSE152918
	2	1k	3	66.6667	33.3333	0	0	0	0	0	36	83.3333	5.55556	11.1111	-	-	-	-
	merge	1k	135	73.3333	23.7037	2.96296	498	72.6908	25.1004	2.20884	506	83.3992	14.0316	2.56917
TagHi-C mouse CMP	1	1k	1	100	0	0	0	0	0	0	23	95.6522	0	4.34783	-	-	-	-
	2	1k	0	0	0	0	0	0	0	0	1	100	0	0	-	-	-	-
	merge	1k	9	77.7778	22.2222	0	0	0	0	0	60	86.6667	0	13.3333
