# Supplementary material for: Low input capture Hi-C (liCHi-C) identifies promoter-enhancer interactions at high-resolution
Source: Nat Commun. 2023 Jan 17;14:268. doi: 10.1038/s41467-023-35911-8 (PMC9845235; doi:10.1038/s41467-023-35911-8)
Supplement: Supplementary file 6 — Supplementary Data 3 [file 41467_2023_35911_MOESM6_ESM.xlsx]

## Sheet: Omics Datasets
Cell Type	Abbreviation	Omic	Donor	Database	Accession Code
Common B cell Lymphoid Progenitor	CLP	RNA-seq	S000SB	Blueprint	EGAD00001002489
Common B cell Lymphoid Progenitor	CLP	RNA-seq	S001QB	Blueprint	EGAD00001002489
Common Myeloid Progenitor	CMP	RNA-seq	C07002	Blueprint	EGAD00001002478
Common Myeloid Progenitor	CMP	RNA-seq	C07015	Blueprint	EGAD00001002478
Erythroblast	Ery	H3K27ac,H3K27me3,H3K36me3,H3K4me1,H3K4me3,H3K9me3,input,RNA-seq	S002R5	Blueprint	EGAD00001000924, EGAD00001002358
Erythroblast	Ery	H3K27ac,H3K27me3,H3K36me3,H3K4me1,H3K4me3,H3K9me3,input,RNA-seq	S002S3	Blueprint	EGAD00001000924, EGAD00001002358
Hematopoietic stem cell	HSC	RNA-seq	C002UU	Blueprint	EGAD00001002316
Hematopoietic stem cell	HSC	RNA-seq	S001QB	Blueprint	EGAD00001002316
Megakaryocytes	MK	RNA-seq	S004AV	Blueprint	EGAD00001002362
Megakaryocytes	MK	H3K27ac,H3K27me3,H3K36me3,H3K4me1,H3K4me3,H3K9me3,input,RNA-seq	S004BT	Blueprint	EGAD00001002362, EGAD00001002339
Megakaryocytes	MK	H3K27ac,H3K27me3,H3K36me3,H3K4me1,H3K4me3,H3K9me3,input	S00VHK	Blueprint	EGAD00001002362
Monocytes	Mon	H3K27ac,H3K27me3,H3K36me3,H3K4me1,H3K4me3,H3K9me3,input	C000S5	Blueprint	EGAD00001000676
Monocytes	Mon	H3K27ac,H3K27me3,H3K36me3,H3K4me1,H3K4me3,H3K9me3,input	S000RD	Blueprint	EGAD00001000676
Monocytes	Mon	RNA-seq	S00BWX	Blueprint	EGAD00001002360
Monocytes	Mon	RNA-seq	S00CQ4	Blueprint	EGAD00001002360
naïve B	nB	H3K27ac,H3K27me3,H3K36me3,H3K4me1,H3K4me3,H3K9me3,input	S00X9S	Blueprint	EGAD00001001519
naïve B	nB	H3K27ac,H3K27me3,H3K36me3,H3K4me1,H3K4me3,H3K9me3,input	S00XAQ	Blueprint	EGAD00001001519
naïve B	nB	RNA-seq	S019HQ	Blueprint	EGAD00001002315
naïve B	nB	RNA-seq	S019JM	Blueprint	EGAD00001002315
naïve CD4+	nCD4	H3K27ac,H3K27me3,H3K36me3,H3K4me1,H3K4me3,H3K9me3,input,RNA-seq	S008H1	Blueprint	EGAD00001001147, EGAD00001002348
naïve CD4+	nCD4	H3K27ac,H3K27me3,H3K36me3,H3K4me1,H3K4me3,H3K9me3,input,RNA-seq	S009W4	Blueprint	EGAD00001001147, EGAD00001002348
naïve CD8+	nCD8	H3K27ac,H3K27me3,H3K36me3,H3K4me1,H3K4me3,H3K9me3,input	C002YM	Blueprint	EGAD00001001154
naïve CD8+	nCD8	H3K27ac,H3K27me3,H3K36me3,H3K4me1,H3K4me3,H3K9me3,input,RNA-seq	C0066P	Blueprint	EGAD00001001154, EGAD00001002295
naïve CD8+	nCD8	RNA-seq	S00C2F	Blueprint	EGAD00001002295
CD34 cell	CD34	H3K27ac	RO 01480	ROADMAP	GSM772885
CD34 cell	CD34	H3K27me3,input	RO 01517	ROADMAP	GSM773046, GSM773048
CD34 cell	CD34	input	RO 01535	ROADMAP	GSM773044
CD34 cell	CD34	H3K27ac,H3K27me3,H3K36me3,H3K4me1,H3K9me3,input	RO 01536	ROADMAP	GSM772870, GSM772951, GSM772865, GSM772734, GSM772938, GSM772950
CD34 cell	CD34	H3K27ac	RO 01549	ROADMAP	GSM772894
CD34 cell	CD34	H3K27me3,H3K36me3,H3K4me1,H3K4me3,H3K9me3,input	RO 01562	ROADMAP	GSM773047, GSM773042, GSM773043, GSM773041, GSM773049, GSM773045
